# Supplementary material for: Association Between Dipstick Hematuria and Elevated Albuminuria in a Hospital-Based Population with Diverse Chronic Conditions
Source: Diagnostics (Basel). 2026 May 29;16(11):1678. doi: 10.3390/diagnostics16111678 (PMC13257344; doi:10.3390/diagnostics16111678)
Supplement: Supplementary file 1 [file diagnostics-16-01678-s001.zip]

Archive with 1 entries (1 files):
- diagnostics-4306783-supplementary.pdf
